# Supplementary material for: Suppressed inflammation in obese children induced by a high-fiber diet is associated with the attenuation of gut microbial virulence factor genes
Source: Virulence. 2021 Jul 8;12(1):1754–70. doi: 10.1080/21505594.2021.1948252 (PMC8274444; doi:10.1080/21505594.2021.1948252)
Supplement: Supplemental Material [file KVIR_A_1948252_SM5856.zip › supplementary/TableS1.xlsx]

## Sheet: TableS1
SampleID	RawRead	RawLen	RawBase	Clean_Read	Clean_Base	Clean_Rate(%)
GD0203	66584318	100	6658431800	60408064	5861423787	90.724
GD0207	63111694	100	6311169400	59808734	5818086608	94.766
GD0303	90379542	100	9037954200	88665780	8660426337	98.104
GD0306	59505406	100	5950540600	54639948	5319107073	91.824
GD0307	63450682	100	6345068200	62402616	6051779712	98.348
GD0403	135825868	100	13582586800	93816154	9114056878	69.071
GD0406	48541746	100	4854174600	46612304	4477347213	96.025
GD0407	87874356	100	8787435600	83860686	8157354418	95.432
GD0603	82241850	100	8224185000	76785788	7456406942	93.366
GD0803	134592412	100	13459241200	133483052	12999247592	99.176
GD1103	51743556	100	5174355600	45547122	4246381559	88.025
GD1205	58937482	100	5893748200	57566588	5575569926	97.674
GD1303	50500804	100	5050080400	49474090	4790988854	97.967
GD1505	58231864	100	5823186400	56778632	5529720074	97.504
GD1507	56132900	100	5613290000	53794152	5150058242	95.834
GD1703	72657266	100	7265726600	58671498	5541946934	80.751
GD1803	74806472	100	7480647200	68856286	6683505747	92.046
GD1805	67104438	100	6710443800	63349960	6130304064	94.405
GD1807	62558456	100	6255845600	61819034	6023481180	98.818
GD2003	88430900	100	8843090000	83556632	8130402655	94.488
GD2103	94363352	100	9436335200	91307368	8792326516	96.761
GD2303	114839464	100	11483946400	55578858	5395416013	48.397
GD2403	75437588	100	7543758800	71868682	6967422045	95.269
GD2603	93455578	100	9345557800	86171286	8376412699	92.206
GD3103	59066254	100	5906625400	57046230	5549546430	96.58
GD3203	83447456	100	8344745600	82579042	8053200506	98.959
GD3303	71914892	100	7191489200	69533622	6771696874	96.689
GD3503	92256622	100	9225662200	91491950	8909397502	99.171
GD3603	99727566	100	9972756600	91667272	8833745651	91.918
GD3903	65150902	100	6515090200	63001918	6119607062	96.702
GD3905	80625814	100	8062581400	78333826	7580262636	97.157
GD3907	57176110	100	5717611000	54105832	5236931551	94.63
GD4003	64683012	100	6468301200	63527652	6190743739	98.214
GD4005	65971846	100	6597184600	65120466	6340564603	98.709
GD4007	72188590	100	7218859000	70693164	6893594742	97.928
GD4103	106393864	100	10639386400	104807912	10183273081	98.509
GD4105	64185220	100	6418522000	63541928	6197710181	98.998
GD4107	61853486	100	6185348600	59821912	5818204701	96.716
GD4203	65253096	100	6525309600	64364728	6284398624	98.639
GD4205	68811624	100	6881162400	68168250	6649869704	99.065
GD4207	64348094	100	6434809400	63655506	6216673327	98.924
GD4303	63338078	100	6333807800	56794512	5534446835	89.669
GD4305	90070840	100	9007084000	77990220	7574221885	86.588
GD4307	72511758	100	7251175800	70798578	6902291475	97.637
GD4705	73395410	100	7339541000	72240412	7022119271	98.426
GD4707	66255672	100	6625567200	65281168	6351299962	98.529
GD5003	86614634	100	8661463400	77820514	7572244983	89.847
GD5005	73827292	100	7382729200	66909398	6500398682	90.63
GD5007	69378214	100	6937821400	68461156	6664919766	98.678
GD5103	98065574	100	9806557400	89205494	8688483256	90.965
GD5105	81110974	100	8111097400	73407526	7139585843	90.503
GD5107	101657932	100	10165793200	89969684	8745124976	88.502
GD5203	94431468	100	9443146800	92767434	9039323018	98.238
GD5205	71789550	100	7178955000	70790450	6880992571	98.608
GD5207	65981938	100	6598193800	65226204	6352169390	98.855
GD5403	89569292	100	8956929200	88614984	8619824925	98.935
GD5603	99414104	100	9941410400	98390408	9574524138	98.97
GD5803	76982458	100	7698245800	75971360	7390678279	98.687
GD5805	57880218	100	5788021800	56252284	5445321857	97.187
GD0206	93232910	100	9323291000	89085198	8512908309	95.551
GD1203	81148124	100	8114812400	76379486	7343873887	94.124
GD1207	100938122	100	10093812200	86252346	8165376232	85.451
GD1503	67056584	100	6705658400	62223286	5979217042	92.792
GD2803	109438056	100	10943805600	107682034	10450967431	98.395
GD2903	77520770	100	7752077000	75575006	7318577606	97.49
GD5807	104539256	100	10453925600	100014800	9612889302	95.672
GD5903	68628890	100	6862889000	67176170	6531508472	97.883
GD5905	82055014	100	8205501400	78259186	7597047352	95.374
GD5907	93861264	100	9386126400	88748864	8435996718	94.553
GD0201	61372272	100	6137227200	60804236	5917947284	99.074
GD0301	75337816	100	7533781600	74931962	7319301453	99.461
GD0401	65023672	100	6502367200	64640182	6316005483	99.41
GD1101	60362752	100	6036275200	56075386	5424154614	92.897
GD2801	71569270	100	7156927000	71067138	6923894526	99.298
GD2901	87760692	100	8776069200	85845166	8277525993	97.817
GD3301	99126740	100	9912674000	96035808	9306489182	96.882
GD3501	121119470	100	12111947000	114815260	10936404399	94.795
GD4703	97231582	100	9723158200	88718668	8569461917	91.245
GD5601	107097206	100	10709720600	104725524	10122937718	97.785
GD0601	110239620	100	11023962000	105235386	10227178762	95.461
GD0801	91551294	100	9155129400	89751032	8653079582	98.034
GD1201	101880714	100	10188071400	100493708	9759425202	98.639
GD1301	81989896	100	8198989600	80976270	7859457168	98.764
GD1501	79199546	100	7919954600	78179302	7589625383	98.712
GD1701	73125688	100	7312568800	71798404	6942038434	98.185
GD1801	79239670	100	7923967000	78076112	7542973082	98.532
GD2001	114248088	100	11424808800	111527662	10729837677	97.619
GD2101	71442786	100	7144278600	69332082	6753084301	97.046
GD2301	108348614	100	10834861400	52176828	5078147486	48.156
GD2401	72451976	100	7245197600	71647566	6975420427	98.89
GD2601	62142460	100	6214246000	59333732	5703449844	95.48
GD3101	73939972	100	7393997200	73239952	7140836615	99.053
GD3201	103366194	100	10336619400	102364028	9977658616	99.03
GD3601	103518554	100	10351855400	100838650	9795365629	97.411
GD3901	93937158	100	9393715800	88240116	8592889329	93.935
GD4001	65912768	100	6591276800	64960230	6277638556	98.555
GD4101	63852012	100	6385201200	63047202	6133318437	98.74
GD4201	76682488	100	7668248800	74136520	7187901144	96.68
GD4301	76427112	100	7642711200	66355430	6458248462	86.822
GD4701	94350944	100	9435094400	92943794	9007035877	98.509
GD5001	65171358	100	6517135800	64395254	6264596316	98.809
GD5101	60238348	100	6023834800	55771590	5347437964	92.585
GD5201	67977630	100	6797763000	64516126	6252077554	94.908
GD5401	66999836	100	6699983600	65021016	6321317066	97.047
GD5801	112831128	100	11283112800	108712532	10560897440	96.35
GD5901	74774768	100	7477476800	73763410	7182471172	98.647
