# Supplementary material for: Suppressed inflammation in obese children induced by a high-fiber diet is associated with the attenuation of gut microbial virulence factor genes
Source: Virulence. 2021 Jul 8;12(1):1754–70. doi: 10.1080/21505594.2021.1948252 (PMC8274444; doi:10.1080/21505594.2021.1948252)
Supplement: Supplemental Material [file KVIR_A_1948252_SM5856.zip › supplementary/TableS2.xlsx]

## Sheet: TableS2
Table S2 177 virulence factor (VF) genes appeared in the co-occurrence networks between inflammation and VF genes in Prader-Willi Syndrome (PWS) and simple obese (SO) cohorts.
VFID	Gene	GenBankID	Class	Group	PWScluster	SOcluster	VF	Source	Function	Characteristics
VFG000258	ctrD	NP_273138	Antiphagocytosis	overlap	PS.N1	SO.N1	capsule polysaccharide export ATP-binding protein CtrD [Capsule (VF0079)]	Neisseria meningitidis MC58	[1] Mediate resistance to both phagocytosis and complement-mediated killing [2] Opa- and Opc-meidated invasion into host cells is also blocked by the expression of a capsule	[1] The meningococcal capsule-synthesis (cps) gene cluseter consists of five regions: region A harbours the polysaccharide synthesis operon (sia, syn genes)region B contains lipgenes responsible for lipid modificationregion C harbours ctr genes necessary for polysaccharide transportregion D is involved in lipopolysaccharide synthesisregion D' is a truncated duplication of the region Dregion E con…
VFG036974	mtrC	NP_274719	Efflux_pump	overlap	PS.N1	SO.N1	membrane fusion protein MtrC [MtrCDE (VF0451)]	Neisseria meningitidis MC58	[1] A tripartite multidrug efflux pump essential for resistance to &#946;-lactams (penicillin G and nafcillin), macrolides (erythromycin), and host-derived compounds (peptide LL-37 and progesterone and essential for growth of gonococci in the lower genital tract of experimentally infected female mice	[1] Resistance/nodulation/division (RND)-type efflux pump [2] Regulated by two transcriptional regulators: a repressor MtrR and an activator MtrA
VFG036992	mtrD	NP_274718	Efflux_pump	overlap	PS.N1	SO.N1	multiple transferable resistance system protein MtrD [MtrCDE (VF0451)]	Neisseria meningitidis MC58	[1] A tripartite multidrug efflux pump essential for resistance to &#946;-lactams (penicillin G and nafcillin), macrolides (erythromycin), and host-derived compounds (peptide LL-37 and progesterone and essential for growth of gonococci in the lower genital tract of experimentally infected female mice	[1] Resistance/nodulation/division (RND)-type efflux pump [2] Regulated by two transcriptional regulators: a repressor MtrR and an activator MtrA
VFG037100	pilB	NP_273110	Stress_protein	overlap	PS.N1	SO.N1	trifunctional thioredoxin/methionine sulfoxide reductase A/B protein [MsrAB (VF0456)]	Neisseria meningitidis MC58	-	-
VFG000259	lipA	NP_273145	Antiphagocytosis	overlap	PS.N2	SO.N1	capsule polysaccharide modification protein LipA [Capsule (VF0079)]	Neisseria meningitidis MC58	[1] Mediate resistance to both phagocytosis and complement-mediated killing [2] Opa- and Opc-meidated invasion into host cells is also blocked by the expression of a capsule	[1] The meningococcal capsule-synthesis (cps) gene cluseter consists of five regions: region A harbours the polysaccharide synthesis operon (sia, syn genes)region B contains lipgenes responsible for lipid modificationregion C harbours ctr genes necessary for polysaccharide transportregion D is involved in lipopolysaccharide synthesisregion D' is a truncated duplication of the region Dregion E con…
VFG000260	lipB	NP_273146	Antiphagocytosis	overlap	PS.N2	SO.N1	capsule polysaccharide modification protein LipB [Capsule (VF0079)]	Neisseria meningitidis MC58	[1] Mediate resistance to both phagocytosis and complement-mediated killing [2] Opa- and Opc-meidated invasion into host cells is also blocked by the expression of a capsule	[1] The meningococcal capsule-synthesis (cps) gene cluseter consists of five regions: region A harbours the polysaccharide synthesis operon (sia, syn genes)region B contains lipgenes responsible for lipid modificationregion C harbours ctr genes necessary for polysaccharide transportregion D is involved in lipopolysaccharide synthesisregion D' is a truncated duplication of the region Dregion E con…
VFG000935	iroN	NP_753164	Iron_uptake	overlap	PS.P2	SO.P1	salmochelin receptor IroN [IroN (VF0230)]	Escherichia coli CFT073	[1] Catecholate siderophore receptor, mediates utilization of the siderophore enterobactin	[1] Also identified as virulence factors in extracellular pathogenic Escherichia coli and Salmonella enterica serotype Typhi
VFG001443	ompA	AAF37887	Invasion	overlap	PS.P3	SO.P1	outer membrane protein A [OmpA (VF0236)]	Escherichia coli O18:K1:H7 str. RS218	[1] Contributes to brain mecrovascular endothelial cells (BMECs) invasion via a ligand-receptor interaction. Interaction of OmpA with its receptor induces actin condensation at the binding site. The actin reorganization induced by E. coli depends on activation of several host proteins involved in signaling, including focal adhesion kinase, PI3-kinase, PKC-&#945;, and caveolin-1 [2] OmpA also bind…	[1] Major outer membrane protein in E. coli, homologous to Neisseria Opa proteins which have been shown to be involved in invasion of eukaryotic cells
VFG002345	flgH.3	YP_001006758	Invasion	overlap	PS.P3	SO.P1	flagellar L-ring protein precursor FlgH [Flagella (VF0394)]	Yersinia enterocolitica subsp. enterocolitica 8081	[1] Required for efficient cellular invasion. [2] YplA, a phospholipase is secreted by this type III flagellum secretion system. YplA is required for survival of Y. enterocolitica in the Peyer's patches and for stimulation of the acute inflammatory response of the host to the infection.	-
VFG000923	fepA	NP_752600	Iron_uptake	overlap	PS.P3	SO.P1	ferrienterobactin outer membrane transporter [Enterobactin (VF0228)]	Escherichia coli CFT073	[1] Iron uptake: the siderophore enterobactin imported through the FepA receptor and the FepBCDG system	[1] An extremely effective iron chelator, with a formation constant for the iron complex of 1049. Fe3+ is coordinated by six catechol oxygens to form a metal chelate with a net negative charge of three
VFG000932	entE	NP_752612	Iron_uptake	overlap	PS.P3	SO.P1	2,3-dihydroxybenzoate-AMP ligase component of enterobactin synthase multienzyme complex [Enterobactin (VF0228)]	Escherichia coli CFT073	[1] Iron uptake: the siderophore enterobactin imported through the FepA receptor and the FepBCDG system	[1] An extremely effective iron chelator, with a formation constant for the iron complex of 1049. Fe3+ is coordinated by six catechol oxygens to form a metal chelate with a net negative charge of three
VFG034772	espL4	NP_290644	T3SS	overlap	PS.P3	SO.P1	Type III secretion system effector EspL4 [LEE encoded T3SS (SS020)]	Escherichia coli O157:H7 str. EDL933	-	-
VFG034825	espR3	NP_288394	T3SS	overlap	PS.P3	SO.P1	Type III secretion system effector espR3 [LEE encoded T3SS (SS020)]	Escherichia coli O157:H7 str. EDL933	-	-
VFG034831	espR4	NP_288396	T3SS	overlap	PS.P3	SO.P1	Type III secretion system effector espR4 [LEE encoded T3SS (SS020)]	Escherichia coli O157:H7 str. EDL933	-	-
VFG034866	espX4	NP_290672	T3SS	overlap	PS.P3	SO.P1	Type III secretion system effector EspX4 [LEE encoded T3SS (SS020)]	Escherichia coli O157:H7 str. EDL933	-	-
VFG034873	espX5	NP_290699	T3SS	overlap	PS.P3	SO.P1	Type III secretion system effector EspX5 [LEE encoded T3SS (SS020)]	Escherichia coli O157:H7 str. EDL933	-	-
VFG034895	espY1	NP_285753	T3SS	overlap	PS.P3	SO.P1	Type III secretion system effector EspY1 [LEE encoded T3SS (SS020)]	Escherichia coli O157:H7 str. EDL933	-	-
VFG002093	vipB	NP_232509	T6SS	overlap	PS.P3	SO.P1	type VI secretion system tubule-forming protein VipB [T6SS (VF0335)]	Vibrio cholerae O1 biovar El Tor str. N16961	-	-
VFG002335	fliM.3	YP_001006748	Invasion	overlap	PS.P4	SO.P1	flagellar motor switch protein FliM [Flagella (VF0394)]	Yersinia enterocolitica subsp. enterocolitica 8081	[1] Required for efficient cellular invasion. [2] YplA, a phospholipase is secreted by this type III flagellum secretion system. YplA is required for survival of Y. enterocolitica in the Peyer's patches and for stimulation of the acute inflammatory response of the host to the infection.	-
VFG002338	fliP.3	YP_001006751	Invasion	overlap	PS.P4	SO.P1	flagellar biosynthetic protein FliP [Flagella (VF0394)]	Yersinia enterocolitica subsp. enterocolitica 8081	[1] Required for efficient cellular invasion. [2] YplA, a phospholipase is secreted by this type III flagellum secretion system. YplA is required for survival of Y. enterocolitica in the Peyer's patches and for stimulation of the acute inflammatory response of the host to the infection.	-
VFG002356	flhA.4	YP_001006770	Invasion	overlap	PS.P4	SO.P1	flagellar biosynthesis protein FlhA [Flagella (VF0394)]	Yersinia enterocolitica subsp. enterocolitica 8081	[1] Required for efficient cellular invasion. [2] YplA, a phospholipase is secreted by this type III flagellum secretion system. YplA is required for survival of Y. enterocolitica in the Peyer's patches and for stimulation of the acute inflammatory response of the host to the infection.	-
VFG043208	cheR	YP_001006776	Invasion	overlap	PS.P4	SO.P1	chemotaxis methyltransferase CheR [peritrichous flagella (AI145)]	Yersinia enterocolitica subsp. enterocolitica 8081	-	-
VFG034880	espX6	NP_290952	T3SS	overlap	PS.P4	SO.P1	Type III secretion system effector EspX6 [LEE encoded T3SS (SS020)]	Escherichia coli O157:H7 str. EDL933	-	-
VFG000266	hmbR	NP_274673	Iron_uptake	PS	PS.N1	-	hemoglobin receptor [HmbR (VF0048)]	Neisseria meningitidis MC58	[1] Responsible for binding hemoglobin with a high affinity, stripping heme from hemoglobin, and transporting only the heme into the periplasm [2] Hemoglobin utilization mediated by HmbR is a TonB-dependent process	[1] The gene encoding the hemoglobin receptor, hmbR, is located downstream of a gene involved in the catabolism of heme, hemO [2] Expression of HmbR undergoes phase variation due to slip-strand mispairing of poly(G) tracts within the hmbR gene. The advantage associated with phase-varying surface proteins is evasion of the host immune response
VFG037082	mntC	NP_273630	Stress_protein	PS	PS.N1	-	periplasmic binding protein MntC [MntABC (VF0455)]	Neisseria meningitidis MC58	[1] Quenches ROS that is independent of superoxide dismutase and catalase	[1] An ATP binding cassette (ABC) permease containing a periplasmic metal binding receptor protein (MBR), MntC
VFG037118	recN	NP_273782	Stress_protein	PS	PS.N1	-	DNA repair protein RecN [RecN (VF0457)]	Neisseria meningitidis MC58	[1] Recombinational repair protein that protects against ROS and non-oxidative killing by neutrophils	-
VFG000335	ompP5	NP_439322	Adherence	PS	PS.N2	-	outer membrane protein P5 (ompA), human factor H binding protein [P5 protein (VF0041)]	Haemophilus influenzae Rd KW20	[1] Interacts with CEACAM1, a member of the carcinoembryonic antigen (CEA) family of cell adhesion molecules, a glycoprotein expressed by respiratory epithelial cell	[1] Major outer membrane protein, shares homology with E. coli OmpA [2] Antigenically variable from one train to another
VFG000959	fbp54	NP_269190	Adherence	PS	PS.N2	-	fibronectin-bing protein Fbp54 [FBPs (VF0243)]	Streptococcus pyogenes M1 GAS	[1] Binds to fibronectin via homologous repeat region. This domain promotes fibronectin-mediated collagen recuitment, which leads to matrix deposition on and between streptococcal cells to induce the formation of large bacterial aggregates. Futhermore, collagen-recruiting streptococci were able to colonize collagen fibres and were protected from adhering to human PMN cells in the presence of opso…	[1] Surface protein: linked to the bacterial cell wall via C-terminal LPXTG motif [2] Including PrtF1 (protein F1) also known as SfbI (streptococcal fibronectin binding proteinI), SfbII/SOF (serum opacity factor), FabA, FabB, FBP54 (fibronectin-binding protein 54), protein F2, PFBP (pyogene fibronectin-binding protein)
VFG013508	wecA	NP_439858	Antiphagocytosis	PS	PS.N2	-	undecaprenyl-phosphate alpha-N-acetylglucosaminyltransferase [LOS (CVF494)]	Haemophilus influenzae Rd KW20	-	-
VFG000330	kdtA	NP_438812	Endotoxin	PS	PS.N2	-	3-deoxy-d-manno-octulosonic-acid transferase [LOS (VF0044)]	Haemophilus influenzae Rd KW20	[1] Major immunogen [2] LOS phosphorylcholine (ChoP) may influence invasion via interaction with PAF receptor and stimulates of inflammotory signals [3] LPS phase variation is characterized by the spontaneous loss and gain of oligosaccharide structures present in the outer core. the phase variable expression of LPS biosynthesis genes promotes evasion of antigen-specific host immune defences and a…	[1] lic1A (phosphorylcholine (ChoP) kinase) 5'-CAAT-3' within the 5'-end of its coding sequence [2] lic2A, also referred to as lexA, variation in the number of 5'-CAAT-3' repeats has been shown to correlate directly with phase variation of the Gal-&#945;(1-4)&#946;-Gal LPS structure [3] But lgtC (glycosyltransferase), another phase-variable gene, ultimately dictates whether this structure is synt…
VFG000331	rfaE	NP_439675	Endotoxin	PS	PS.N2	-	ADP-heptose synthase [LOS (VF0044)]	Haemophilus influenzae Rd KW20	[1] Major immunogen [2] LOS phosphorylcholine (ChoP) may influence invasion via interaction with PAF receptor and stimulates of inflammotory signals [3] LPS phase variation is characterized by the spontaneous loss and gain of oligosaccharide structures present in the outer core. the phase variable expression of LPS biosynthesis genes promotes evasion of antigen-specific host immune defences and a…	[1] lic1A (phosphorylcholine (ChoP) kinase) 5'-CAAT-3' within the 5'-end of its coding sequence [2] lic2A, also referred to as lexA, variation in the number of 5'-CAAT-3' repeats has been shown to correlate directly with phase variation of the Gal-&#945;(1-4)&#946;-Gal LPS structure [3] But lgtC (glycosyltransferase), another phase-variable gene, ultimately dictates whether this structure is synt…
VFG000332	rfaD	NP_439271	Endotoxin	PS	PS.N2	-	ADP-L-glycero-D-mannoheptose-6-epimerase [LOS (VF0044)]	Haemophilus influenzae Rd KW20	[1] Major immunogen [2] LOS phosphorylcholine (ChoP) may influence invasion via interaction with PAF receptor and stimulates of inflammotory signals [3] LPS phase variation is characterized by the spontaneous loss and gain of oligosaccharide structures present in the outer core. the phase variable expression of LPS biosynthesis genes promotes evasion of antigen-specific host immune defences and a…	[1] lic1A (phosphorylcholine (ChoP) kinase) 5'-CAAT-3' within the 5'-end of its coding sequence [2] lic2A, also referred to as lexA, variation in the number of 5'-CAAT-3' repeats has been shown to correlate directly with phase variation of the Gal-&#945;(1-4)&#946;-Gal LPS structure [3] But lgtC (glycosyltransferase), another phase-variable gene, ultimately dictates whether this structure is synt…
VFG013242	lpxK	NP_438232	Endotoxin	PS	PS.N2	-	tetraacyldisaccharide 4-kinase [LOS (CVF494)]	Haemophilus influenzae Rd KW20	-	-
VFG013248	msbA	NP_438233	Endotoxin	PS	PS.N2	-	lipid transporter ATP-binding/permease [LOS (CVF494)]	Haemophilus influenzae Rd KW20	-	-
VFG013265	orfM	NP_438428	Endotoxin	PS	PS.N2	-	deoxyribonucleotide triphosphate pyrophosphatase [LOS (CVF494)]	Haemophilus influenzae Rd KW20	-	-
VFG013281	lpt6	NP_438444	Endotoxin	PS	PS.N2	-	phosphoethanolamine (Petn) transferase [LOS (CVF494)]	Haemophilus influenzae Rd KW20	-	-
VFG013286	galE.2	NP_438515	Endotoxin	PS	PS.N2	-	UDP-glucose 4-epimerase [LOS (CVF494)]	Haemophilus influenzae Rd KW20	-	-
VFG013315	lgtF	NP_438813	Endotoxin	PS	PS.N2	-	beta-1,4-glucosyltransferase [LOS (CVF494)]	Haemophilus influenzae Rd KW20	-	-
VFG013327	manB.2	NP_438900	Endotoxin	PS	PS.N2	-	phosphomannomutase [LOS (CVF494)]	Haemophilus influenzae Rd KW20	-	-
VFG013346	galU	NP_438972	Endotoxin	PS	PS.N2	-	glucosephosphate uridylyltransferase [LOS (CVF494)]	Haemophilus influenzae Rd KW20	-	-
VFG013368	rffG	NP_439034	Endotoxin	PS	PS.N2	-	dTDP-glucose 46-dehydratase [LOS (CVF494)]	Haemophilus influenzae Rd KW20	-	-
VFG013384	lpxB	NP_439218	Endotoxin	PS	PS.N2	-	lipid-A-disaccharide synthase [LOS (CVF494)]	Haemophilus influenzae Rd KW20	-	-
VFG013390	lpxA	NP_439219	Endotoxin	PS	PS.N2	-	UDP-N-acetylglucosamine acyltransferase [LOS (CVF494)]	Haemophilus influenzae Rd KW20	-	-
VFG013400	rfaF	NP_439262	Endotoxin	PS	PS.N2	-	ADP-heptose-LPS heptosyltransferase II [LOS (CVF494)]	Haemophilus influenzae Rd KW20	-	-
VFG013418	gmhA.2	NP_439337	Endotoxin	PS	PS.N2	-	phosphoheptose isomerase [LOS (CVF494)]	Haemophilus influenzae Rd KW20	-	-
VFG013436	htrB.2	NP_439676	Endotoxin	PS	PS.N2	-	lipid A biosynthesis lauroyl acyltransferase [LOS (CVF494)]	Haemophilus influenzae Rd KW20	-	-
VFG013465	kdsA.2	NP_439706	Endotoxin	PS	PS.N2	-	2-dehydro-3-deoxyphosphooctonate aldolase [LOS (CVF494)]	Haemophilus influenzae Rd KW20	-	-
VFG013487	lsgE	NP_439838	Endotoxin	PS	PS.N2	-	glycosyltransferase [LOS (CVF494)]	Haemophilus influenzae Rd KW20	-	-
VFG000336	ompP2	NP_438308	Immune_evasion	PS	PS.N2	-	outer membrane protein P2 (ompP2), laminin binding protein [P2 protein (VF0042)]	Haemophilus influenzae Rd KW20	[1] P2 antigenic drift allows the organism to evade clearance by potentially protective antibodies and contributes to the development of chronic infection	[1] Most abundant major outer membrane protein of nontypeable H. influenzae [2] A homotrimeric porin, the surface-exposed loop 6 region is the major epitope against which antibodies are targeted
VFG000944	draC	AAK16477	Adherence	PS	PS.P1	-	usher protein DraC [Dr adhesins (VF0223)]	Escherichia coli O75:K5:H- str. IH11128	[1] Facilitates colonization	[1] The Dr family of adhesins of E. coli is associated with urinary tract infections (UTI), in particular cystitis and pregnancy-associated pyelonephritis, and diarrhoeal disease [2] The Dr family includes fimbrial adhesins, such as the Dr haemagglutinin (O75X adhesin) and F1845, and afimbrial adhesins, such as AFA-I, AFA-II, AFA-III, AFA-IV, Nfa-I and Dr-II
VFG000946	draP	AAK16479	Adherence	PS	PS.P1	-	DraP [Dr adhesins (VF0223)]	Escherichia coli O75:K5:H- str. IH11128	[1] Facilitates colonization	[1] The Dr family of adhesins of E. coli is associated with urinary tract infections (UTI), in particular cystitis and pregnancy-associated pyelonephritis, and diarrhoeal disease [2] The Dr family includes fimbrial adhesins, such as the Dr haemagglutinin (O75X adhesin) and F1845, and afimbrial adhesins, such as AFA-I, AFA-II, AFA-III, AFA-IV, Nfa-I and Dr-II
VFG042423	afaA	CAW30797	Adherence	PS	PS.P1	-	fimbrial major subunit AfaA [Afimbrial adhesin, AFA-I, mannose-resistant adhesin (AI010)]	Escherichia coli O25b:H4 str. FV9863	-	-
VFG042425	afaC-I	CAW30799	Adherence	PS	PS.P1	-	usher AfaC [Afimbrial adhesin, AFA-I, mannose-resistant adhesin (AI010)]	Escherichia coli O25b:H4 str. FV9863	-	-
VFG042432	afaC-III	CAA54117	Adherence	PS	PS.P1	-	AFA-III usher protein [Afimbrial adhesin, AFA-III (AI012)]	Escherichia coli str. A30	-	-
VFG042447	daaF	AAA23662	Adherence	PS	PS.P1	-	DaaF protein [F1845 fimbrial adhesin (AI016)]	Escherichia coli str. C1845	-	-
VFG012501	iroE	NP_753165	Iron_uptake	PS	PS.P2	-	esterase [Salmochelin (IA013)]	Escherichia coli CFT073	-	-
VFG012505	iroD	NP_753166	Iron_uptake	PS	PS.P2	-	esterase [Salmochelin (IA013)]	Escherichia coli CFT073	-	-
VFG012509	iroC	NP_753167	Iron_uptake	PS	PS.P2	-	ATP binding cassette transporter [Salmochelin (IA013)]	Escherichia coli CFT073	-	-
VFG012513	iroB	NP_753168	Iron_uptake	PS	PS.P2	-	glucosyltransferase IroB [Salmochelin (IA013)]	Escherichia coli CFT073	-	-
VFG002328	fliF.2	YP_001006741	Invasion	PS	PS.P3	-	flagellar M-ring protein FliF [Flagella (VF0394)]	Yersinia enterocolitica subsp. enterocolitica 8081	[1] Required for efficient cellular invasion. [2] YplA, a phospholipase is secreted by this type III flagellum secretion system. YplA is required for survival of Y. enterocolitica in the Peyer's patches and for stimulation of the acute inflammatory response of the host to the infection.	-
VFG000182	xcpR	NP_251793	T2SS	PS	PS.P3	-	general secretion pathway protein E [xcp secretion system (VF0084)]	Pseudomonas aeruginosa PAO1	[1] Secretes toxins and enzymes into the extracellular fluid [2] Need for proper localization of PilB and PilC	-
VFG000863	astA	BAA94855	Toxin	PS	PS.P3	-	heat-stable enterotoxin 1 [EAST1 (VF0216)]	Escherichia coli O44:H18 042	[1] Activates guanylate cyclase resulting in ion secretion	[1] Also produced by other E. coli isloates including EHEC, ETEC and EPEC strains and acts in a manner similar to that of STa
VFG000669	gtrA	NP_706257	Endotoxin	PS	PS.P4	-	bactoprenol-linked glucose translocase/flippase [LPS (VF0124)]	Shigella flexneri 2a str. 301	[1] Required for resistance to host defence and for the intracellular spread, but not for bacterial invasion	[1] Composed of the O-antigen, core polysaccharides and lipid A [2] The genes involved in the biosynthesis of the basic O-antigen are located in the rfb/rfc loci [3] O-antigen modification is associated with temperate bacteriophages. Four different serotype-converting phages have been found: SfII, Sf6, SfV and SfX, which are involved in conversion of a serotype Y stain to serotypes 2a, 3b, 5a and…
VFG000670	gtrB	NP_706258	Endotoxin	PS	PS.P4	-	bactoprenol glucosyl transferase [LPS (VF0124)]	Shigella flexneri 2a str. 301	[1] Required for resistance to host defence and for the intracellular spread, but not for bacterial invasion	[1] Composed of the O-antigen, core polysaccharides and lipid A [2] The genes involved in the biosynthesis of the basic O-antigen are located in the rfb/rfc loci [3] O-antigen modification is associated with temperate bacteriophages. Four different serotype-converting phages have been found: SfII, Sf6, SfV and SfX, which are involved in conversion of a serotype Y stain to serotypes 2a, 3b, 5a and…
VFG002321	fliC1	YP_001006728	Invasion	PS	PS.P4	-	flagellin [Flagella (VF0394)]	Yersinia enterocolitica subsp. enterocolitica 8081	[1] Required for efficient cellular invasion. [2] YplA, a phospholipase is secreted by this type III flagellum secretion system. YplA is required for survival of Y. enterocolitica in the Peyer's patches and for stimulation of the acute inflammatory response of the host to the infection.	-
VFG000232	pilT	NP_273117	Adherence	SO	-	SO.N1	twitching motility protein PilT [Type IV pili (VF0075)]	Neisseria meningitidis MC58	[1] Necessary for initial attachment, twitching motility and competence for natural transformation and autoagglutination	[1] One or two different loci are used for the expression of the major pilin encoding gene (pilE), whereas various silent genes (pilS) are spread throughout the chromosome. Recombination between pilS and pilE copies leads to changes in the pilin coding sequence and subsequently to the expression of antigenically different pili. Mutations affecting the length of the homopolymeric G-run located in …
VFG000446	fimD1	NP_459541	Adherence	SO	-	SO.P1	usher protein FimD [Type 1 fimbriae (VF0102)]	Salmonella enterica subsp. enterica serovar Typhimurium str. LT2	[1] The adhesin FimH mediates T3SS1-independent uptake in murine DCs.	[1] Chaperone-usher assembly pathway
VFG000457	csgB	NP_460114	Adherence	SO	-	SO.P1	minor curlin subunit precursor, curli nucleator protein CsgB [Agf (VF0103)]	Salmonella enterica subsp. enterica serovar Typhimurium str. LT2	[1] Aids in attachment to the villi of enterocytes, also cause the bacteria to become attached to each other	[1] Homology to csg of E.coli [2] Nucleator-dependent assembly pathway
VFG000459	csgC	NP_460116	Adherence	SO	-	SO.P1	curli assembly protein CsgC [Agf (VF0103)]	Salmonella enterica subsp. enterica serovar Typhimurium str. LT2	[1] Aids in attachment to the villi of enterocytes, also cause the bacteria to become attached to each other	[1] Homology to csg of E.coli [2] Nucleator-dependent assembly pathway
VFG000460	csgE	NP_460112	Adherence	SO	-	SO.P1	curli production assembly/transport protein CsgE [Agf (VF0103)]	Salmonella enterica subsp. enterica serovar Typhimurium str. LT2	[1] Aids in attachment to the villi of enterocytes, also cause the bacteria to become attached to each other	[1] Homology to csg of E.coli [2] Nucleator-dependent assembly pathway
VFG000462	csgG	NP_460110	Adherence	SO	-	SO.P1	curli production assembly/transport protein CsgG [Agf (VF0103)]	Salmonella enterica subsp. enterica serovar Typhimurium str. LT2	[1] Aids in attachment to the villi of enterocytes, also cause the bacteria to become attached to each other	[1] Homology to csg of E.coli [2] Nucleator-dependent assembly pathway
VFG000871	fimB	NP_757239	Adherence	SO	-	SO.P1	Type 1 fimbriae Regulatory protein fimB [Type 1 fimbriae (VF0221)]	Escherichia coli CFT073	[1] Makes a important contribution to colonization of the bladder	[1] Mannose-sensitive (MSHA) fimbriae, the ability to hemagglutinate erythrocytes was blocked by the presence of mannose [2] The genes responsible for type I fimbriae are found in almost all subgroups of E.coli, not just in UPEC strains, but the fimbriae function as a virulence factor in the pathogensis of E.coli UTI [3] Expression of type I fimbriae undergoes phase variation controlled at the tr…
VFG000872	fimE	NP_757240	Adherence	SO	-	SO.P1	Type 1 fimbriae Regulatory protein fimE [Type 1 fimbriae (VF0221)]	Escherichia coli CFT073	[1] Makes a important contribution to colonization of the bladder	[1] Mannose-sensitive (MSHA) fimbriae, the ability to hemagglutinate erythrocytes was blocked by the presence of mannose [2] The genes responsible for type I fimbriae are found in almost all subgroups of E.coli, not just in UPEC strains, but the fimbriae function as a virulence factor in the pathogensis of E.coli UTI [3] Expression of type I fimbriae undergoes phase variation controlled at the tr…
VFG000873	fimA	NP_757241	Adherence	SO	-	SO.P1	Type-1 fimbrial protein, A chain precursor [Type 1 fimbriae (VF0221)]	Escherichia coli CFT073	[1] Makes a important contribution to colonization of the bladder	[1] Mannose-sensitive (MSHA) fimbriae, the ability to hemagglutinate erythrocytes was blocked by the presence of mannose [2] The genes responsible for type I fimbriae are found in almost all subgroups of E.coli, not just in UPEC strains, but the fimbriae function as a virulence factor in the pathogensis of E.coli UTI [3] Expression of type I fimbriae undergoes phase variation controlled at the tr…
VFG000874	fimI	NP_757242	Adherence	SO	-	SO.P1	Fimbrin-like protein fimI precursor [Type 1 fimbriae (VF0221)]	Escherichia coli CFT073	[1] Makes a important contribution to colonization of the bladder	[1] Mannose-sensitive (MSHA) fimbriae, the ability to hemagglutinate erythrocytes was blocked by the presence of mannose [2] The genes responsible for type I fimbriae are found in almost all subgroups of E.coli, not just in UPEC strains, but the fimbriae function as a virulence factor in the pathogensis of E.coli UTI [3] Expression of type I fimbriae undergoes phase variation controlled at the tr…
VFG000875	fimC.2	NP_757243	Adherence	SO	-	SO.P1	Chaperone protein fimC precursor [Type 1 fimbriae (VF0221)]	Escherichia coli CFT073	[1] Makes a important contribution to colonization of the bladder	[1] Mannose-sensitive (MSHA) fimbriae, the ability to hemagglutinate erythrocytes was blocked by the presence of mannose [2] The genes responsible for type I fimbriae are found in almost all subgroups of E.coli, not just in UPEC strains, but the fimbriae function as a virulence factor in the pathogensis of E.coli UTI [3] Expression of type I fimbriae undergoes phase variation controlled at the tr…
VFG000876	fimD2	NP_757244	Adherence	SO	-	SO.P1	Outer membrane usher protein fimD precursor [Type 1 fimbriae (VF0221)]	Escherichia coli CFT073	[1] Makes a important contribution to colonization of the bladder	[1] Mannose-sensitive (MSHA) fimbriae, the ability to hemagglutinate erythrocytes was blocked by the presence of mannose [2] The genes responsible for type I fimbriae are found in almost all subgroups of E.coli, not just in UPEC strains, but the fimbriae function as a virulence factor in the pathogensis of E.coli UTI [3] Expression of type I fimbriae undergoes phase variation controlled at the tr…
VFG000877	fimF	NP_757245	Adherence	SO	-	SO.P1	FimF protein precursor [Type 1 fimbriae (VF0221)]	Escherichia coli CFT073	[1] Makes a important contribution to colonization of the bladder	[1] Mannose-sensitive (MSHA) fimbriae, the ability to hemagglutinate erythrocytes was blocked by the presence of mannose [2] The genes responsible for type I fimbriae are found in almost all subgroups of E.coli, not just in UPEC strains, but the fimbriae function as a virulence factor in the pathogensis of E.coli UTI [3] Expression of type I fimbriae undergoes phase variation controlled at the tr…
VFG000878	fimG	NP_757247	Adherence	SO	-	SO.P1	FimG protein precursor [Type 1 fimbriae (VF0221)]	Escherichia coli CFT073	[1] Makes a important contribution to colonization of the bladder	[1] Mannose-sensitive (MSHA) fimbriae, the ability to hemagglutinate erythrocytes was blocked by the presence of mannose [2] The genes responsible for type I fimbriae are found in almost all subgroups of E.coli, not just in UPEC strains, but the fimbriae function as a virulence factor in the pathogensis of E.coli UTI [3] Expression of type I fimbriae undergoes phase variation controlled at the tr…
VFG000879	fimH.2	NP_757248	Adherence	SO	-	SO.P1	FimH protein precursor [Type 1 fimbriae (VF0221)]	Escherichia coli CFT073	[1] Makes a important contribution to colonization of the bladder	[1] Mannose-sensitive (MSHA) fimbriae, the ability to hemagglutinate erythrocytes was blocked by the presence of mannose [2] The genes responsible for type I fimbriae are found in almost all subgroups of E.coli, not just in UPEC strains, but the fimbriae function as a virulence factor in the pathogensis of E.coli UTI [3] Expression of type I fimbriae undergoes phase variation controlled at the tr…
VFG001855	htpB	YP_094724	Adherence	SO	-	SO.P1	Hsp60, 60K heat shock protein HtpB [Hsp60 (VF0159)]	Legionella pneumophila subsp. pneumophila str. Philadelphia 1	[1] Mediate a complement-independent attachment to mammalian and amoebal host cells	-
VFG002412	ecpB	NP_286009	Adherence	SO	-	SO.P1	E. coli common pilus chaperone EcpB [ECP (VF0404)]	Escherichia coli O157:H7 str. EDL933	[1] ECP, composed of a 21-kDa pilin subunit EspA, is a pilus-adherence factor that is crucial to the virulence of E. coli O157 in humans, and is also carried by commensal strains of E. coli. [2] It is suggested that pathogenic E. coli strains may use ECP to mimic commensal E. coli and provide themselves with an ecological advantage for host colonization and evasion of the immune system.	-
VFG002413	ecpR	NP_286011	Adherence	SO	-	SO.P1	regulator protein EcpR [ECP (VF0404)]	Escherichia coli O157:H7 str. EDL933	[1] ECP, composed of a 21-kDa pilin subunit EspA, is a pilus-adherence factor that is crucial to the virulence of E. coli O157 in humans, and is also carried by commensal strains of E. coli. [2] It is suggested that pathogenic E. coli strains may use ECP to mimic commensal E. coli and provide themselves with an ecological advantage for host colonization and evasion of the immune system.	-
VFG002414	ecpA	NP_286010	Adherence	SO	-	SO.P1	E. coli common pilus structural subunit EcpA [ECP (VF0404)]	Escherichia coli O157:H7 str. EDL933	[1] ECP, composed of a 21-kDa pilin subunit EspA, is a pilus-adherence factor that is crucial to the virulence of E. coli O157 in humans, and is also carried by commensal strains of E. coli. [2] It is suggested that pathogenic E. coli strains may use ECP to mimic commensal E. coli and provide themselves with an ecological advantage for host colonization and evasion of the immune system.	-
VFG002415	ecpC	NP_286008	Adherence	SO	-	SO.P1	E. coli common pilus usher EcpC [ECP (VF0404)]	Escherichia coli O157:H7 str. EDL933	[1] ECP, composed of a 21-kDa pilin subunit EspA, is a pilus-adherence factor that is crucial to the virulence of E. coli O157 in humans, and is also carried by commensal strains of E. coli. [2] It is suggested that pathogenic E. coli strains may use ECP to mimic commensal E. coli and provide themselves with an ecological advantage for host colonization and evasion of the immune system.	-
VFG002416	ecpD	NP_286007	Adherence	SO	-	SO.P1	polymerized tip adhesin of ECP fibers [ECP (VF0404)]	Escherichia coli O157:H7 str. EDL933	[1] ECP, composed of a 21-kDa pilin subunit EspA, is a pilus-adherence factor that is crucial to the virulence of E. coli O157 in humans, and is also carried by commensal strains of E. coli. [2] It is suggested that pathogenic E. coli strains may use ECP to mimic commensal E. coli and provide themselves with an ecological advantage for host colonization and evasion of the immune system.	-
VFG002417	ecpE	NP_286006	Adherence	SO	-	SO.P1	E. coli common pilus chaperone EcpE [ECP (VF0404)]	Escherichia coli O157:H7 str. EDL933	[1] ECP, composed of a 21-kDa pilin subunit EspA, is a pilus-adherence factor that is crucial to the virulence of E. coli O157 in humans, and is also carried by commensal strains of E. coli. [2] It is suggested that pathogenic E. coli strains may use ECP to mimic commensal E. coli and provide themselves with an ecological advantage for host colonization and evasion of the immune system.	-
VFG004125	csgD	NP_460113	Adherence	SO	-	SO.P1	DNA-binding transcriptional regulator CsgD [curli fibers/thin aggregative fimbriae (AGF) (AI094)]	Salmonella enterica subsp. enterica serovar Typhimurium str. LT2	-	-
VFG045349	fdeC	YP_002390132	Adherence	SO	-	SO.P1	adhesin FdeC [FdeC (VF0506)]	Escherichia coli O45:K1:H7 str. S88	[1] Binding to epithelial cells and collagen I, II, V, VI [2] Aggregation [3] Kidney and bladder colonization	-
VFG000133	algA	NP_252241	Antiphagocytosis	SO	-	SO.P1	phosphomannose isomerase / guanosine 5-diphospho-D-mannose pyrophosphorylase [Alginate (VF0091)]	Pseudomonas aeruginosa PAO1	[1] Allows the bacteria form biofilm [2] Contributes to the persistence of the bacteria in the CF lung: act as an adhesin, preventing the bacteria from being expelled from the lung, and alginate slime layer makes it more difficult for phagocytes to ingest and kill the bacteria	[1] Alginate production is frequently referred to as mucoidy because colonies producing alginate have a wet glistening (mucoid) appearance, which is very different from that of colonies not producing alginate [2] Most of the alginate biosynthetic genes are clustered in the algD operon [3] Alginate production is highly regulated. Regulatory genes are located in two areas far removed from the biosy…
VFG001444	aslA	AAG10151	Invasion	SO	-	SO.P1	putative arylsulfatase [AslA (VF0238)]	Escherichia coli O18:K1:H7 str. RS218	[1] Contributes to brain mecrovascular endothelial cells (BMECs) invasion	[1] Homology to aslA of E. coli K12 [2] Based on its protein sequence, AslA is predicted to be a member of the arylsulfatase family of enzymes that contains highly conserved sulfatase motifs, but E. coli AslA failed to exhibit in vitro arylsulfatase activity
VFG002319	fliA.2	YP_001006726	Invasion	SO	-	SO.P1	flagellar biosynthesis sigma factor [Flagella (VF0394)]	Yersinia enterocolitica subsp. enterocolitica 8081	[1] Required for efficient cellular invasion. [2] YplA, a phospholipase is secreted by this type III flagellum secretion system. YplA is required for survival of Y. enterocolitica in the Peyer's patches and for stimulation of the acute inflammatory response of the host to the infection.	-
VFG002322	fliC2	YP_001006729	Invasion	SO	-	SO.P1	flagellin [Flagella (VF0394)]	Yersinia enterocolitica subsp. enterocolitica 8081	[1] Required for efficient cellular invasion. [2] YplA, a phospholipase is secreted by this type III flagellum secretion system. YplA is required for survival of Y. enterocolitica in the Peyer's patches and for stimulation of the acute inflammatory response of the host to the infection.	-
VFG002331	fliI3	YP_001006744	Invasion	SO	-	SO.P1	flagellum-specific ATP synthase FliI [Flagella (VF0394)]	Yersinia enterocolitica subsp. enterocolitica 8081	[1] Required for efficient cellular invasion. [2] YplA, a phospholipase is secreted by this type III flagellum secretion system. YplA is required for survival of Y. enterocolitica in the Peyer's patches and for stimulation of the acute inflammatory response of the host to the infection.	-
VFG002344	flgI.3	YP_001006757	Invasion	SO	-	SO.P1	flagellar P-ring protein precursor FlgI [Flagella (VF0394)]	Yersinia enterocolitica subsp. enterocolitica 8081	[1] Required for efficient cellular invasion. [2] YplA, a phospholipase is secreted by this type III flagellum secretion system. YplA is required for survival of Y. enterocolitica in the Peyer's patches and for stimulation of the acute inflammatory response of the host to the infection.	-
VFG002499	fliI4	YP_106855	Invasion	SO	-	SO.P1	flagellum-specific ATP synthase FliI [Flagella (VF0430)]	Burkholderia pseudomallei K96243	[1] Polar flagella required for motility and macrophage invasion	-
VFG043206	cheY.2	YP_001006774	Invasion	SO	-	SO.P1	chemotaxis regulatory protein CheY [peritrichous flagella (AI145)]	Yersinia enterocolitica subsp. enterocolitica 8081	-	-
VFG043207	cheB.2	YP_001006775	Invasion	SO	-	SO.P1	chemotaxis-specific methylesterase CheB [peritrichous flagella (AI145)]	Yersinia enterocolitica subsp. enterocolitica 8081	-	-
VFG043209	cheD	YP_001006778	Invasion	SO	-	SO.P1	methyl-accepting chemotaxis protein CheD [peritrichous flagella (AI145)]	Yersinia enterocolitica subsp. enterocolitica 8081	-	-
VFG000359	ybtE	NP_405468	Iron_uptake	SO	-	SO.P1	yersiniabactin siderophore biosynthetic protein [Yersiniabactin (VF0136)]	Yersinia pestis CO92	[1] FyuA/Psn-Irp system uses yersiniabactin, a siderophore that can remove iron from a number of mammalian proteins, due to its extremely high affinity for ferric iron	[1] One of the major differences between low- and high-pathogenicity Yersinia lies in their ability to capture the iron molecules necessary for their systemic dissemination in the host
VFG000916	chuS	NP_756169	Iron_uptake	SO	-	SO.P1	heme oxygenase ChuS [Chu (VF0227)]	Escherichia coli CFT073	[1] Iron uptake: the ability to use heme and/or hemoglobin might be especially advantageous to pathogenic bacteria. These pathogens often secrete cytotoxins, which gain access to the intracellular heme reservoir besides initiating tissue invasion. Cytotoxin production coupled with the capability to utilize heme and/or hemoglobin could serve as an effective iron acquisition strategy during the pro…	[1] chuA encodes for a 69-kDa outer membrane protein responsible for heme uptake. The chuA nucleotide sequence shows high homology to shuA gene of S. dysenteriae type 1. The gene is part of a larger locus, termed the heme transport locus, which appears to be widely distributed among pathogenic E. coli strains
VFG000924	fepB	NP_752610	Iron_uptake	SO	-	SO.P1	ferrienterobactin ABC transporter periplasmic binding protein [Enterobactin (VF0228)]	Escherichia coli CFT073	[1] Iron uptake: the siderophore enterobactin imported through the FepA receptor and the FepBCDG system	[1] An extremely effective iron chelator, with a formation constant for the iron complex of 1049. Fe3+ is coordinated by six catechol oxygens to form a metal chelate with a net negative charge of three
VFG000925	fepC	NP_752606	Iron_uptake	SO	-	SO.P1	ferrienterobactin ABC transporter ATPase [Enterobactin (VF0228)]	Escherichia coli CFT073	[1] Iron uptake: the siderophore enterobactin imported through the FepA receptor and the FepBCDG system	[1] An extremely effective iron chelator, with a formation constant for the iron complex of 1049. Fe3+ is coordinated by six catechol oxygens to form a metal chelate with a net negative charge of three
VFG000926	fepD	NP_752608	Iron_uptake	SO	-	SO.P1	ferrienterobactin ABC transporter permease [Enterobactin (VF0228)]	Escherichia coli CFT073	[1] Iron uptake: the siderophore enterobactin imported through the FepA receptor and the FepBCDG system	[1] An extremely effective iron chelator, with a formation constant for the iron complex of 1049. Fe3+ is coordinated by six catechol oxygens to form a metal chelate with a net negative charge of three
VFG000928	fepG	NP_752607	Iron_uptake	SO	-	SO.P1	iron-enterobactin ABC transporter permease [Enterobactin (VF0228)]	Escherichia coli CFT073	[1] Iron uptake: the siderophore enterobactin imported through the FepA receptor and the FepBCDG system	[1] An extremely effective iron chelator, with a formation constant for the iron complex of 1049. Fe3+ is coordinated by six catechol oxygens to form a metal chelate with a net negative charge of three
VFG000929	entD	NP_752599	Iron_uptake	SO	-	SO.P1	phosphopantetheinyl transferase component of enterobactin synthase multienzyme complex [Enterobactin (VF0228)]	Escherichia coli CFT073	[1] Iron uptake: the siderophore enterobactin imported through the FepA receptor and the FepBCDG system	[1] An extremely effective iron chelator, with a formation constant for the iron complex of 1049. Fe3+ is coordinated by six catechol oxygens to form a metal chelate with a net negative charge of three
VFG000930	entF	NP_752604	Iron_uptake	SO	-	SO.P1	enterobactin synthase multienzyme complex component, ATP-dependent [Enterobactin (VF0228)]	Escherichia coli CFT073	[1] Iron uptake: the siderophore enterobactin imported through the FepA receptor and the FepBCDG system	[1] An extremely effective iron chelator, with a formation constant for the iron complex of 1049. Fe3+ is coordinated by six catechol oxygens to form a metal chelate with a net negative charge of three
VFG000931	entC	NP_752611	Iron_uptake	SO	-	SO.P1	isochorismate synthase 1 [Enterobactin (VF0228)]	Escherichia coli CFT073	[1] Iron uptake: the siderophore enterobactin imported through the FepA receptor and the FepBCDG system	[1] An extremely effective iron chelator, with a formation constant for the iron complex of 1049. Fe3+ is coordinated by six catechol oxygens to form a metal chelate with a net negative charge of three
VFG000933	entB	NP_752613	Iron_uptake	SO	-	SO.P1	isochorismatase [Enterobactin (VF0228)]	Escherichia coli CFT073	[1] Iron uptake: the siderophore enterobactin imported through the FepA receptor and the FepBCDG system	[1] An extremely effective iron chelator, with a formation constant for the iron complex of 1049. Fe3+ is coordinated by six catechol oxygens to form a metal chelate with a net negative charge of three
VFG000934	entA	NP_752614	Iron_uptake	SO	-	SO.P1	2,3-dihydro-2,3-dihydroxybenzoate dehydrogenase [Enterobactin (VF0228)]	Escherichia coli CFT073	[1] Iron uptake: the siderophore enterobactin imported through the FepA receptor and the FepBCDG system	[1] An extremely effective iron chelator, with a formation constant for the iron complex of 1049. Fe3+ is coordinated by six catechol oxygens to form a metal chelate with a net negative charge of three
VFG044159	fes	NP_752602	Iron_uptake	SO	-	SO.P1	enterobactin/ferric enterobactin esterase [enterobactin (IA019)]	Escherichia coli CFT073	-	-
VFG044165	entS	NP_752609	Iron_uptake	SO	-	SO.P1	enterobactin exporter, iron-regulated [enterobactin (IA019)]	Escherichia coli CFT073	-	-
VFG002046	gspC	YP_404599	T2SS	SO	-	SO.P1	general secretion pathway protein C [T2SS (VF0333)]	Shigella dysenteriae Sd197	-	[1] T2SS encoded by genes of the general secretion pathway (gsp) is widely distributed in Gram-negative bacteria. The known E.coli T2SS, responsible for chitinase secretion, encoded by the yhe genes at 74.5 min of the MG1655 chromosome is absent in all four sequenced Shigella genomes [2] A novel set of gsp genes are located on the S. dysenteriae Sd197 and S. boydii Sb227 chromosomes. The Sb227 T2…
VFG002047	gspD	YP_404600	T2SS	SO	-	SO.P1	general secretion pathway protein D [T2SS (VF0333)]	Shigella dysenteriae Sd197	-	[1] T2SS encoded by genes of the general secretion pathway (gsp) is widely distributed in Gram-negative bacteria. The known E.coli T2SS, responsible for chitinase secretion, encoded by the yhe genes at 74.5 min of the MG1655 chromosome is absent in all four sequenced Shigella genomes [2] A novel set of gsp genes are located on the S. dysenteriae Sd197 and S. boydii Sb227 chromosomes. The Sb227 T2…
VFG002048	gspE	YP_404601	T2SS	SO	-	SO.P1	general secretion pathway protein E [T2SS (VF0333)]	Shigella dysenteriae Sd197	-	[1] T2SS encoded by genes of the general secretion pathway (gsp) is widely distributed in Gram-negative bacteria. The known E.coli T2SS, responsible for chitinase secretion, encoded by the yhe genes at 74.5 min of the MG1655 chromosome is absent in all four sequenced Shigella genomes [2] A novel set of gsp genes are located on the S. dysenteriae Sd197 and S. boydii Sb227 chromosomes. The Sb227 T2…
VFG002049	gspF	YP_404602	T2SS	SO	-	SO.P1	general secretion pathway protein F [T2SS (VF0333)]	Shigella dysenteriae Sd197	-	[1] T2SS encoded by genes of the general secretion pathway (gsp) is widely distributed in Gram-negative bacteria. The known E.coli T2SS, responsible for chitinase secretion, encoded by the yhe genes at 74.5 min of the MG1655 chromosome is absent in all four sequenced Shigella genomes [2] A novel set of gsp genes are located on the S. dysenteriae Sd197 and S. boydii Sb227 chromosomes. The Sb227 T2…
VFG002050	gspG	YP_404603	T2SS	SO	-	SO.P1	general secretion pathway protein G [T2SS (VF0333)]	Shigella dysenteriae Sd197	-	[1] T2SS encoded by genes of the general secretion pathway (gsp) is widely distributed in Gram-negative bacteria. The known E.coli T2SS, responsible for chitinase secretion, encoded by the yhe genes at 74.5 min of the MG1655 chromosome is absent in all four sequenced Shigella genomes [2] A novel set of gsp genes are located on the S. dysenteriae Sd197 and S. boydii Sb227 chromosomes. The Sb227 T2…
VFG002051	gspH	YP_404604	T2SS	SO	-	SO.P1	general secretion pathway protein H [T2SS (VF0333)]	Shigella dysenteriae Sd197	-	[1] T2SS encoded by genes of the general secretion pathway (gsp) is widely distributed in Gram-negative bacteria. The known E.coli T2SS, responsible for chitinase secretion, encoded by the yhe genes at 74.5 min of the MG1655 chromosome is absent in all four sequenced Shigella genomes [2] A novel set of gsp genes are located on the S. dysenteriae Sd197 and S. boydii Sb227 chromosomes. The Sb227 T2…
VFG002052	gspI	YP_404605	T2SS	SO	-	SO.P1	general secretion pathway protein I [T2SS (VF0333)]	Shigella dysenteriae Sd197	-	[1] T2SS encoded by genes of the general secretion pathway (gsp) is widely distributed in Gram-negative bacteria. The known E.coli T2SS, responsible for chitinase secretion, encoded by the yhe genes at 74.5 min of the MG1655 chromosome is absent in all four sequenced Shigella genomes [2] A novel set of gsp genes are located on the S. dysenteriae Sd197 and S. boydii Sb227 chromosomes. The Sb227 T2…
VFG002053	gspJ	YP_404606	T2SS	SO	-	SO.P1	general secretion pathway protein J [T2SS (VF0333)]	Shigella dysenteriae Sd197	-	[1] T2SS encoded by genes of the general secretion pathway (gsp) is widely distributed in Gram-negative bacteria. The known E.coli T2SS, responsible for chitinase secretion, encoded by the yhe genes at 74.5 min of the MG1655 chromosome is absent in all four sequenced Shigella genomes [2] A novel set of gsp genes are located on the S. dysenteriae Sd197 and S. boydii Sb227 chromosomes. The Sb227 T2…
VFG002054	gspK	YP_404607	T2SS	SO	-	SO.P1	general secretion pathway protein K [T2SS (VF0333)]	Shigella dysenteriae Sd197	-	[1] T2SS encoded by genes of the general secretion pathway (gsp) is widely distributed in Gram-negative bacteria. The known E.coli T2SS, responsible for chitinase secretion, encoded by the yhe genes at 74.5 min of the MG1655 chromosome is absent in all four sequenced Shigella genomes [2] A novel set of gsp genes are located on the S. dysenteriae Sd197 and S. boydii Sb227 chromosomes. The Sb227 T2…
VFG002055	gspL	YP_404608	T2SS	SO	-	SO.P1	general secretion pathway protein L [T2SS (VF0333)]	Shigella dysenteriae Sd197	-	[1] T2SS encoded by genes of the general secretion pathway (gsp) is widely distributed in Gram-negative bacteria. The known E.coli T2SS, responsible for chitinase secretion, encoded by the yhe genes at 74.5 min of the MG1655 chromosome is absent in all four sequenced Shigella genomes [2] A novel set of gsp genes are located on the S. dysenteriae Sd197 and S. boydii Sb227 chromosomes. The Sb227 T2…
VFG002056	gspM	YP_404609	T2SS	SO	-	SO.P1	general secretion pathway protein M [T2SS (VF0333)]	Shigella dysenteriae Sd197	-	[1] T2SS encoded by genes of the general secretion pathway (gsp) is widely distributed in Gram-negative bacteria. The known E.coli T2SS, responsible for chitinase secretion, encoded by the yhe genes at 74.5 min of the MG1655 chromosome is absent in all four sequenced Shigella genomes [2] A novel set of gsp genes are located on the S. dysenteriae Sd197 and S. boydii Sb227 chromosomes. The Sb227 T2…
VFG034754	espL1	NP_288154	T3SS	SO	-	SO.P1	Type III secretion system effector espL1 [LEE encoded T3SS (SS020)]	Escherichia coli O157:H7 str. EDL933	-	-
VFG034815	espR1	NP_287686	T3SS	SO	-	SO.P1	Type III secretion system effector espR1 [LEE encoded T3SS (SS020)]	Escherichia coli O157:H7 str. EDL933	-	-
VFG034849	espX1	NP_285716	T3SS	SO	-	SO.P1	Type III secretion system effector EspX1 [LEE encoded T3SS (SS020)]	Escherichia coli O157:H7 str. EDL933	-	-
VFG002084	clpB	NP_232517	T6SS	SO	-	SO.P1	type VI secretion system AAA+ family ATPase [T6SS (VF0335)]	Vibrio cholerae O1 biovar El Tor str. N16961	-	-
VFG002480	clpV	YP_111509	T6SS	SO	-	SO.P1	Clp-type ATPase chaperone protein [T6SS-1 (VF0429)]	Burkholderia pseudomallei K96243	[1] Essential for virulence and plays an important role in the intracellular lifestyle of B. pseudomallei [2] In B. mallei , the T6SS cluster homologous to B. pseudomallei T6SS-1, is important for actin-based motility, multinucleated giant cell formation, intracellular growth in murine macrophages, and virulence in hamsters	[1] Burkholderia pseudomallei possessing six copies of T6SSs
VFG002165	efaA	NP_815739	Adherence	SO	-	SO.P2	endocarditis specific antigen [EfaA (VF0354)]	Enterococcus faecalis V583	[1] Might be functioning as an adhesin in endocarditis [2] A solute binding-protein receptor for manganese transport system	[1] 55 to 60% homology to a group of streptococcal proteins known as adhesins
VFG002166	ace	NP_814829	Adherence	SO	-	SO.P2	collagen adhesin protein [Ace (VF0355)]	Enterococcus faecalis V583	[1] Mediating binding to immobilized collagen type I, collagen type IV, and mouse laminin	[1] E. faecalis genome has been identified the presence of 41 putative cell-wall-anchored proteins, and 17 of these were predicted to contain structural characteristics of the MSCRAMM (microbial surface component recognizing adhesive matrix molecules) type [2] MSCRAMMs of staphylococci and streptococci have been reported to play a major role in adherence and colonization in animal models and, pre…
VFG002172	EF0485	NP_814266	Adherence	SO	-	SO.P2	aggregation substance [AS (VF0352)]	Enterococcus faecalis V583	[1] Contributes to pathogenicity by enhancing cell adhesion to cultured renal tubular cells and intestinal epithelial cells and may involved in internalization into enterocytes [2] Promoting direct, opsonin-independent binding of E. faecalis to human neutrophils via a complement receptor-mediated mechanism, and thus protecting E. faecalis from killing the polymorphonuclear leukocytes, an importan…	[1] AS is the common designation for a group of proteins that are encoded on pheromone-inducible conjugative plasmids and that are highly similar at the amino acid level. [2] Pheromone responsive bacterial adhesin that mediates efficient contact between donor and recipient bacterium, facilitating plasmid conjugation [3] AS is expressed by the donor cell, the bacterial conjugation process requires…
VFG042977	ebpB	NP_814822	Adherence	SO	-	SO.P2	endocarditis and biofilm-associated pilus minor subunit EbpB [Ebp pili (VF0538)]	Enterococcus faecalis V583	[1] Ebp pili are important for adherence to host extracellular matrix proteins, including fibrinogen and collagen and play a role in biofilm formation	[1] Ebp pili comprise one to three structural subunits. One major pilin, EbpC forms the fiber backbone. The remaining minor or ancillary structural subunits, EbpA at the tip and EbpB at the base of an EbpC polymer.
VFG043508	fss1	NP_813892	Adherence	SO	-	SO.P2	Enterococcus faecalis surface protein Fss1, fibrinogen binding protein [Fibrinogen binding protein (AI271)]	Enterococcus faecalis V583	-	-
VFG043509	fss2	NP_816151	Adherence	SO	-	SO.P2	Enterococcus faecalis surface protein Fss2, fibrinogen binding protein [Fibrinogen binding protein (AI272)]	Enterococcus faecalis V583	-	-
VFG043510	fss3	NP_815578	Adherence	SO	-	SO.P2	Enterococcus faecalis surface protein Fss3, fibrinogen binding protein [Fibrinogen binding protein (AI273)]	Enterococcus faecalis V583	-	-
VFG043520	ecbA	ZP_00603098	Adherence	SO	-	SO.P2	Collagen binding MSCRAMM, EcbA [EcbA (VF0539)]	Enterococcus faecium DO	[1] Binds to collagen type V	-
VFG002181	cpsJ.2	NP_816132	Antiphagocytosis	SO	-	SO.P2	ABC transporter, ATP-binding protein [Capsule (VF0361)]	Enterococcus faecalis V583	[1] Contributes to host immune evasion	[1] The biosynthesis of capsular polysaccharides by E. faecalis is encoded by the csp operon, which includes 11 open reading frames (cpsA to cpsK ). However, only 7 open reading frames in the cps operon are essential for capsule production (cpsC, cpsD, cpsE, cpsG, cpsI, cpsJ , and cpsK) [2] Previous genetic evidence demonstrated that E. faecalis isolates can be classified in 1 of 3 capsule operon…
VFG002184	cpsG	NP_816135	Antiphagocytosis	SO	-	SO.P2	MurB family protein [Capsule (VF0361)]	Enterococcus faecalis V583	[1] Contributes to host immune evasion	[1] The biosynthesis of capsular polysaccharides by E. faecalis is encoded by the csp operon, which includes 11 open reading frames (cpsA to cpsK ). However, only 7 open reading frames in the cps operon are essential for capsule production (cpsC, cpsD, cpsE, cpsG, cpsI, cpsJ , and cpsK) [2] Previous genetic evidence demonstrated that E. faecalis isolates can be classified in 1 of 3 capsule operon…
VFG002186	cpsE.2	NP_816137	Antiphagocytosis	SO	-	SO.P2	glycosyl transferase, group 2 family protein [Capsule (VF0361)]	Enterococcus faecalis V583	[1] Contributes to host immune evasion	[1] The biosynthesis of capsular polysaccharides by E. faecalis is encoded by the csp operon, which includes 11 open reading frames (cpsA to cpsK ). However, only 7 open reading frames in the cps operon are essential for capsule production (cpsC, cpsD, cpsE, cpsG, cpsI, cpsJ , and cpsK) [2] Previous genetic evidence demonstrated that E. faecalis isolates can be classified in 1 of 3 capsule operon…
VFG002187	cpsD.2	NP_816138	Antiphagocytosis	SO	-	SO.P2	glycosyl transferase, group 2 family protein [Capsule (VF0361)]	Enterococcus faecalis V583	[1] Contributes to host immune evasion	[1] The biosynthesis of capsular polysaccharides by E. faecalis is encoded by the csp operon, which includes 11 open reading frames (cpsA to cpsK ). However, only 7 open reading frames in the cps operon are essential for capsule production (cpsC, cpsD, cpsE, cpsG, cpsI, cpsJ , and cpsK) [2] Previous genetic evidence demonstrated that E. faecalis isolates can be classified in 1 of 3 capsule operon…
VFG002188	cpsC.2	NP_816139	Antiphagocytosis	SO	-	SO.P2	teichoic acid biosynthesis protein, putative [Capsule (VF0361)]	Enterococcus faecalis V583	[1] Contributes to host immune evasion	[1] The biosynthesis of capsular polysaccharides by E. faecalis is encoded by the csp operon, which includes 11 open reading frames (cpsA to cpsK ). However, only 7 open reading frames in the cps operon are essential for capsule production (cpsC, cpsD, cpsE, cpsG, cpsI, cpsJ , and cpsK) [2] Previous genetic evidence demonstrated that E. faecalis isolates can be classified in 1 of 3 capsule operon…
VFG002189	cpsB.2	NP_816140	Antiphagocytosis	SO	-	SO.P2	phosphatidate cytidylyltransferase [Capsule (VF0361)]	Enterococcus faecalis V583	[1] Contributes to host immune evasion	[1] The biosynthesis of capsular polysaccharides by E. faecalis is encoded by the csp operon, which includes 11 open reading frames (cpsA to cpsK ). However, only 7 open reading frames in the cps operon are essential for capsule production (cpsC, cpsD, cpsE, cpsG, cpsI, cpsJ , and cpsK) [2] Previous genetic evidence demonstrated that E. faecalis isolates can be classified in 1 of 3 capsule operon…
VFG002192	fsrC	NP_815517	Biofilm_formation	SO	-	SO.P2	histidine kinase, putative [Fsr (VF0360)]	Enterococcus faecalis V583	[1] The Fsr quorum sensing system is an important regulator with both positive and negative effects, regulating gelE, sprE and bopD expression that are important for biofilm formation, along with genes implicated in several metabolic pathways	[1] The fsrABC operon is homologus to agrABCD in Staphylococcus aureus. The lack of an AgrD homologue is consistent with the exquisite specificity seen with autoinducing polypeptides quorum sensing systems for each species and subspecies
VFG002193	fsrB	NP_815518	Biofilm_formation	SO	-	SO.P2	agrBfs protein [Fsr (VF0360)]	Enterococcus faecalis V583	[1] The Fsr quorum sensing system is an important regulator with both positive and negative effects, regulating gelE, sprE and bopD expression that are important for biofilm formation, along with genes implicated in several metabolic pathways	[1] The fsrABC operon is homologus to agrABCD in Staphylococcus aureus. The lack of an AgrD homologue is consistent with the exquisite specificity seen with autoinducing polypeptides quorum sensing systems for each species and subspecies
VFG002194	fsrA	NP_815519	Biofilm_formation	SO	-	SO.P2	response regulator [Fsr (VF0360)]	Enterococcus faecalis V583	[1] The Fsr quorum sensing system is an important regulator with both positive and negative effects, regulating gelE, sprE and bopD expression that are important for biofilm formation, along with genes implicated in several metabolic pathways	[1] The fsrABC operon is homologus to agrABCD in Staphylococcus aureus. The lack of an AgrD homologue is consistent with the exquisite specificity seen with autoinducing polypeptides quorum sensing systems for each species and subspecies
VFG002197	bopD	NP_814691	Biofilm_formation	SO	-	SO.P2	sugar-binding transcriptional regulator, LacI family [BopD (VF0362)]	Enterococcus faecalis V583	[1] Homologous to a sugar-binding transcriptional regulator involved in biofilm production [2] The actual role is unknown, but the association of enhanced biofilm formation in the presence of glucose and the possible involvement of a sugar-binding transcriptional regulator suggest a linkage to increased biofilm production in E. faecalis in the presence of specific carbohydrates	-
VFG002174	gelE	NP_815516	Exoenzyme	SO	-	SO.P2	coccolysin [Gelatinase (VF0357)]	Enterococcus faecalis V583	[1] Capable of degrading a broad spectrum of substrates, including casein, hemoglobin, collagen, fibrin, gelatin, certain E. faecalis sex-pheromone-related peptides and polymerized fibrin [2] May functioning as clearing the bacterial cell wall of misfolded proteins, and disruption of gelE gene has been shown to increase the bacterial chain length [3] May play a role in increasing dissemination of…	[1] A member of the matrix metalloproteinase (MMP) family [2] Gelatinase expression is controlled via the global virulence-regulating locus, Fsr.
VFG002191	sprE	NP_815515	Exoenzyme	SO	-	SO.P2	serine proteinase, V8 family [SprE (VF0358)]	Enterococcus faecalis V583	[1] Contributes to pathogenesis in several infection models including C. elegans, mouse peritonitis, and a rabbit endophthalmitis model	[1] Encoding a 26-kDa protein that shares homology with the S. aureus V8 protease [2] The expression of both gelE and sprE is dependent on the fsr genes
VFG002195	EF0818	NP_814561	Exoenzyme	SO	-	SO.P2	polysaccharide lyase, family 8 [Hyaluronidase (VF0359)]	Enterococcus faecalis V583	[1] An important pathogenic bacterial spreading factor, and cleave hyaluronan, which is a constituent of the extracellular matrix of connective tissues [2] May also pave the vay for deleterious effects of other bacterial toxins, thus increasing the magnitude of the damage [3] Another role may be to supply nutrients for the bacteria, since the degradation products of its target sbustrates are disa…	-
VFG002196	EF3023	NP_816637	Exoenzyme	SO	-	SO.P2	polysaccharide lyase, family 8 [Hyaluronidase (VF0359)]	Enterococcus faecalis V583	[1] An important pathogenic bacterial spreading factor, and cleave hyaluronan, which is a constituent of the extracellular matrix of connective tissues [2] May also pave the vay for deleterious effects of other bacterial toxins, thus increasing the magnitude of the damage [3] Another role may be to supply nutrients for the bacteria, since the degradation products of its target sbustrates are disa…	-
VFG000077	clpP	NP_465991	Stress_protein	SO	-	SO.P2	ATP-dependent Clp protease proteolytic subunit [ClpP (VF0074)]	Listeria monocytogenes EGD-e	[1] Serine protease involved in proteolysis and is required for growth under stress conditions	[1] 21.6 kDa protein belongs to a family of proteases highly conserved in prokaryotes and eukaryotes
VFG042552	faeD	YP_002295985	Adherence	SO	-	SO.P3	fimbrial usher protein FaeD [K88 pili/F4 fimbriae (AI040)]	Escherichia coli SE11	-	-
VFG042553	faeE	YP_002295986	Adherence	SO	-	SO.P3	fimbrial chaperone FaeE [K88 pili/F4 fimbriae (AI040)]	Escherichia coli SE11	-	-
VFG042554	faeF	YP_002295987	Adherence	SO	-	SO.P3	fimbrial protein FaeF [K88 pili/F4 fimbriae (AI040)]	Escherichia coli SE11	-	-
VFG042556	faeH	YP_002295989	Adherence	SO	-	SO.P3	fimbrial protein FaeH [K88 pili/F4 fimbriae (AI040)]	Escherichia coli SE11	-	-
VFG042557	faeI	YP_002295990	Adherence	SO	-	SO.P3	fimbrial protein FaeI [K88 pili/F4 fimbriae (AI040)]	Escherichia coli SE11	-	-
VFG042558	faeJ	YP_002295991	Adherence	SO	-	SO.P3	fimbrial protein FaeJ [K88 pili/F4 fimbriae (AI040)]	Escherichia coli SE11	-	-
VFG042559	faeC	AAL47165	Adherence	SO	-	SO.P3	FaeC [K88 pili/F4 fimbriae (AI040)]	Escherichia coli	-	-
VFG000739	eae	AAC38392	Adherence	SO	-	SO.P4	intimin [Intimin (VF0177)]	Escherichia coli O127:H6 str. E2348/69	[1] Binding of intimin to Tir triggers dramatic intracellular changes including reorganization of cytoskeletal proteins, actin polymerization at the site of intimate bacterial contact, and formation of a characteristic attaching and effacing (A/E) lesion [2] Alternative intimin receptor may be &#946;1-integrin, but intimin-&#946;1-integrin association is not essential for EPEC adhesin [3] Another…	[1] 94-kDa outer-membrane protein encoded in the LEE
VFG000846	stcE	YP_325591	Protease	SO	-	SO.P4	metalloprotease [StcE (VF0209)]	Escherichia coli O157:H7 str. EDL933	[1] Sepcifically cleaves the C1 esterase inhibitor (C1-INH), which is an essential regulator of classical and alternative complement, intrinsic coagulation and contact activation, therefore disrupts complement cascade and contributes to the tissue damage, intestinal oedema and thrombotic cytopenia	[1] Encoded within the pO157 plasmid that belongs to the family of serine protease inhibitor [2] Secreted by a type II secretory apparatus also encoded within pO157 plasmid and is transcriptionally activated by the Ler, so the production of StcE is coupled with activation of the LEE genes
VFG000744	espB	AAC38396	T3SS	SO	-	SO.P4	EspB [EspB (VF0179)]	Escherichia coli O127:H6 str. E2348/69	[1] EspB transit through the EspA filament to form a pore or translocon with EspD in the host plasma membrane, to deliver other effectors into the cell and perhaps act as translocated effectors themselves	-
VFG000795	escG	NP_290251	T3SS	SO	-	SO.P4	chaperone for EscF [LEE encoded T3SS (SS020)]	Escherichia coli O157:H7 str. EDL933	-	-
VFG000804	cesT	NP_290260	T3SS	SO	-	SO.P4	multieffector chaperone [LEE encoded T3SS (SS020)]	Escherichia coli O157:H7 str. EDL933	-	-
VFG000806	map	NP_290262	T3SS	SO	-	SO.P4	Type III secretion system effector Map, Rho guanine exchange factor [Map (VF0195)]	Escherichia coli O157:H7 str. EDL933	[1] Disrupting host cell mitochondrial membrane potential and affecting filopodia formation	-
VFG000809	sepQ	NP_290265	T3SS	SO	-	SO.P4	Type III secetion system C ring protein EscQ [TTSS (VF0191)]	Escherichia coli O157:H7 str. EDL933	-	-
VFG000812	escN	NP_290268	T3SS	SO	-	SO.P4	ATPase EscN [TTSS (VF0191)]	Escherichia coli O157:H7 str. EDL933	-	-
VFG000813	escV	NP_290269	T3SS	SO	-	SO.P4	Type III secretion system major export apparatus protein [TTSS (VF0191)]	Escherichia coli O157:H7 str. EDL933	-	-
VFG000816	escI	NP_290272	T3SS	SO	-	SO.P4	Type III secretion system inner rod component EscI [LEE encoded T3SS (SS020)]	Escherichia coli O157:H7 str. EDL933	-	-
VFG000817	escJ	NP_290273	T3SS	SO	-	SO.P4	Type III secretion system inner MS ring protein EscJ [TTSS (VF0191)]	Escherichia coli O157:H7 str. EDL933	-	-
VFG000825	escT	NP_290281	T3SS	SO	-	SO.P4	Type III secretion system minor export apparatus protein EscT [TTSS (VF0191)]	Escherichia coli O157:H7 str. EDL933	-	-
VFG000828	escL	NP_290284	T3SS	SO	-	SO.P4	negative regulator EscL, stator protein [LEE encoded T3SS (SS020)]	Escherichia coli O157:H7 str. EDL933	-	-
VFG000830	cesAB	NP_290286	T3SS	SO	-	SO.P4	chaperone for EspA and EspB [LEE encoded T3SS (SS020)]	Escherichia coli O157:H7 str. EDL933	-	-
VFG000833	espG	NP_290289	T3SS	SO	-	SO.P4	Type III secretion system effector EspG, GTPase activating protein [EspG (VF0201)]	Escherichia coli O157:H7 str. EDL933	[1] Currently unclear	-
VFG034942	nleB2	NP_286532	T3SS	SO	-	SO.P4	Type III secretion system effector NleB2 [LEE encoded T3SS (SS020)]	Escherichia coli O157:H7 str. EDL933	-	-
VFG035062	nleH1	NP_286534	T3SS	SO	-	SO.P4	Type III secretion system effector NleH1 [LEE encoded T3SS (SS020)]	Escherichia coli O157:H7 str. EDL933	-	-
VFG000906	hlyA.2	NP_755445	Toxin	SO	-	SO.P4	Hemolysin A [Hemolysin (VF0225)]	Escherichia coli CFT073	[1] Cytotoxic to many types of cells: erythrocytes, granulocytes, monocytes, endothelial cells and renal epithelial cells [2] Stimulating the release of IL-1&#946; and TNF	[1] Best-characterized RTX protein secreted by a type I secretion system: the structural gene encoding the hemolysin (hylA) is part of an operon that also encodes a dedicated export system (HylB and HylD comprising a type I secretion system) and a toxin modifying enzyme (HylC). The HylC protein is responsible for acylation of HylA, resulting in toxin activation [2] The hyl operon is found on a pl…
VFG000908	hlyD.2	NP_755449	Toxin	SO	-	SO.P4	Hemolysin D [Hemolysin (VF0225)]	Escherichia coli CFT073	[1] Cytotoxic to many types of cells: erythrocytes, granulocytes, monocytes, endothelial cells and renal epithelial cells [2] Stimulating the release of IL-1&#946; and TNF	[1] Best-characterized RTX protein secreted by a type I secretion system: the structural gene encoding the hemolysin (hylA) is part of an operon that also encodes a dedicated export system (HylB and HylD comprising a type I secretion system) and a toxin modifying enzyme (HylC). The HylC protein is responsible for acylation of HylA, resulting in toxin activation [2] The hyl operon is found on a pl…
